# Supplementary material for: Correction: The Untranslated Regions of Classic Swine Fever Virus RNA Trigger Apoptosis
Source: PLoS One. 2024 Sep 10;19(9):e0310393. doi: 10.1371/journal.pone.0310393 (PMC11386450; doi:10.1371/journal.pone.0310393)
Supplement: S2 File — (ZIP) [file pone.0310393.s002.zip]

Archive with 3 entries (3 files):
- S2 File/Fig 2H.xlsx
- S2 File/Fig 3B.xls
- S2 File/Fig 5C.xlsx
