# Supplementary material for: Correction: The Untranslated Regions of Classic Swine Fever Virus RNA Trigger Apoptosis
Source: PLoS One. 2024 Sep 10;19(9):e0310393. doi: 10.1371/journal.pone.0310393 (PMC11386450; doi:10.1371/journal.pone.0310393)
Supplement: S2 File — (ZIP) [file pone.0310393.s002.zip › S2 File/Fig 2H.xlsx]

## Sheet: SP6-ALA_R1+R4+R5
	R1+R4+R5	SP6	ALA
	12/29(Q4-1)	8	19.1
	12/13(Q4-1)	6.6	14.3
	04/20(Q4-1)	10.9	25.7
	AVG	8.5	19.7
	SD	1.79072	4.67333
		LUC	5'-LUC-3'
	AVG	8.5	19.7
	SD	1.79072	4.67333
