# Supplementary material for: Correction: The Untranslated Regions of Classic Swine Fever Virus RNA Trigger Apoptosis
Source: PLoS One. 2024 Sep 10;19(9):e0310393. doi: 10.1371/journal.pone.0310393 (PMC11386450; doi:10.1371/journal.pone.0310393)
Supplement: S2 File — (ZIP) [file pone.0310393.s002.zip › S2 File/Fig 3B.xls]

## Sheet: Sheet1
TUNNEL	mock	luc	5'-Luc-3'	5-Luc-3+ DMSO	5-Luc-3+Z-VAD		background control
ELISA	1.203	0.67	2.404	2.267	0.648		0.231
	1.723	0.579	2.19	2.77	0.564
set 1	0.972	0.439	2.173	2.036	0.417
set 2	1.492	0.348	1.959	2.539	0.333
avg.	1.232	0.3935	2.066	2.2875	0.375
