# Supplementary material for: Correction: The Untranslated Regions of Classic Swine Fever Virus RNA Trigger Apoptosis
Source: PLoS One. 2024 Sep 10;19(9):e0310393. doi: 10.1371/journal.pone.0310393 (PMC11386450; doi:10.1371/journal.pone.0310393)
Supplement: S2 File — (ZIP) [file pone.0310393.s002.zip › S2 File/Fig 5C.xlsx]

## Sheet: 工作表1
		*			*			*
		2010-07-20	2010-08-09	2010-08-10	2010-08-22	2010-09-13	2010-09-09	2010-09-07	stdev	avg
	0.1	0.104466	0.0842857	0.0970655	0.183288	0.136139	0.13804	0.19125	0.0417014	0.133505
	0.05	0.297448	0.18	0.21219	0.207547	0.146865	0.205479	0.26875	0.0511258	0.216897
	0.025	0.410686	0.147143	0.225734	0.307278	0.164191	0.260274	0.1925	0.0920051	0.243972
	0.0125	0.633971	0.328571	0.284424	0.571429	0.39604	0.324552	0.2925	0.141252	0.404498
	0.00625	1	1	1	1	1	1	1	0	1
		2010-08-09	2010-08-10	2010-09-13	2010-09-09	stdev	avg
	0.1	0.0842857	0.0970655	0.136139	0.13804	0.0273112	0.113882
	0.05	0.18	0.21219	0.146865	0.205479	0.0296246	0.186133
	0.025	0.147143	0.225734	0.164191	0.260274	0.052819	0.199335
	0.0125	0.328571	0.284424	0.39604	0.324552	0.0462743	0.333397
	0.00625	1	1	1	1	0	1
					*
			2010-08-30	2010-09-07	2010-09-09	2010-09-13	stdev	avg
		p2luc	1	1	1	1	0	1
		5'UTR	0.267275	0.440277	0.589707	0.745897	0.204756	0.510789
		5'luc3'	0.017301	0.0111735	0.0155595	0.0221845	0.00455337	0.0165546
		3'UTR	0.753906	0.945129	0.233453	1.1107	0.38059	0.760796
		SP6	0.521023	0.658711	1.31095	0.857159	0.344802	0.836961
		5'+3'	0.284471	0.570424	1.18618	1.59072	0.590546	0.907948
			9537	19063	16710	8835
			2549	8393	9854	6590
			165	213	260	196
			7190	18017	3901	9813
			4969	12557	21906	7573
			2713	10874	19821	14054
			2010-08-30	2010-09-07	2010-09-13	stdev	avg			stdev	avg
		p2luc	1	1	1	0	1		p2luc	0	1
		5'UTR	0.267275	0.440277	0.745897	0.242354	0.484483		5'UTR	0.242354	0.484483
		5'LUC3'	0.017301	0.0111735	0.0221845	0.00551721	0.0168863		5'LUC3'	0.00551721	0.0168863
		3'UTR	0.753906	0.945129	1.1107	0.178549	0.936577		3'UTR	0.178549	0.936577
		SP6LUC	0.521023	0.658711	0.857159	0.168981	0.678964		SP6LUC	0.168981	0.678964
